# Supplementary material for: Sexual Dimorphism in Extracellular Matrix Composition and Viscoelasticity of the Healthy and Inflamed Mouse Brain
Source: Biology (Basel). 2022 Jan 31;11(2):230. doi: 10.3390/biology11020230 (PMC8869215; doi:10.3390/biology11020230)
Supplement: Supplementary file 1 [file biology-11-00230-s001.zip]

Archive with 1 entries (1 files):
- biology-1537695-supplementary.pdf
